# Supplementary material for: Neuronal VPS35 deletion induces spinal cord motor neuron degeneration and early post-natal lethality
Source: Brain Commun. 2021 Sep 10;3(3):fcab208. doi: 10.1093/braincomms/fcab208 (PMC8445400; doi:10.1093/braincomms/fcab208)
Supplement: fcab208_Supplementary_Data [file fcab208_supplementary_data.zip]

Archive with 3 entries (3 files):
- Supplementary Material.pdf
- VPS35 cKO mice Supplementary Video 1.mp4
- VPS35 cKO mice Supplementary Video 2.mp4
